# Supplementary material for: Population prevalence and inheritance pattern of recurrent CNVs associated with neurodevelopmental disorders in 12,252 newborns and their parents
Source: Eur J Hum Genet. 2020 Aug 10;29(1):205–15. doi: 10.1038/s41431-020-00707-7 (PMC7852900; doi:10.1038/s41431-020-00707-7)
Supplement: Supplementary file 1 — Genomic coordinates for NDD CNVs identified in 12252 newborns from the MoBa cohort [file 41431_2020_707_MOESM1_ESM.txt]

track name=delDn description="Rare de novo deletions, offspring MoBa" visibility=2 itemRgb="On"
chr1	145383238	147825662	mb1:o1	0	.	145383238	147825662	255,0,0
chr1	146330584	147807631	mb2:o2	0	.	146330584	147807631	255,0,0
chr3	195750741	197346566	mb1:o58	0	.	195750741	197346566	255,0,0
chr15	30958935	32515101	mb2:o4	0	.	30958935	32515101	255,0,0
chr16	28859861	29044746	mb2:o5	0	.	28859861	29044746	255,0,0
chr16	29595482	30199713	mb1:o35	0	.	29595482	30199713	255,0,0
chr16	29595482	30199713	mb1:o37	0	.	29595482	30199713	255,0,0
chr16	29595482	30199713	mb1:o38	0	.	29595482	30199713	255,0,0
chr16	29595482	30199713	mb1:o39	0	.	29595482	30199713	255,0,0
chr17	34815550	36249430	mb1:o49	0	.	34815550	36249430	255,0,0
chr17	34815551	36375180	mb2:o1	0	.	34815551	36375180	255,0,0
chr17	34815551	36249431	mb2:o3	0	.	34815551	36249431	255,0,0
chr22	18892574	21460220	mb1:o52	0	.	18892574	21460220	255,0,0
track name=dupDn description="Rare de novo duplications, offspring MoBa" visibility=2 itemRgb="On"
chr15	22853785	27977779	mb1:o13	0	.	22853785	27977779	0,0,255
chr15	23697375	28530182	mb1:o14	0	.	23697375	28530182	0,0,255
chr15	30950528	32441532	mb1:o23	0	.	30950528	32441532	0,0,255
chr16	28825604	29044745	mb1:o33	0	.	28825604	29044745	0,0,255
chr16	28826049	29044746	mb2:o6	0	.	28826049	29044746	0,0,255
chr22	18924955	21460220	mb1:o56	0	.	18924955	21460220	0,0,255
chr22	19075994	21452238	mb2:o9	0	.	19075994	21452238	0,0,255
track name=delInh description="Rare inherited deletions, offspring MoBa" visibility=2 itemRgb="On"
chr1	146330583	147825662	mb1:o2	0	.	146330583	147825662	255,0,0
chr1	146330583	147825662	mb1:o3	0	.	146330583	147825662	255,0,0
chr1	146330583	147825662	mb1:o4	0	.	146330583	147825662	255,0,0
chr1	146501347	147825662	mb1:o5	0	.	146501347	147825662	255,0,0
chr15	30927361	32514341	mb1:o19	0	.	30927361	32514341	255,0,0
chr15	30927361	32514341	mb1:o20	0	.	30927361	32514341	255,0,0
chr15	30950528	32514341	mb1:o21	0	.	30950528	32514341	255,0,0
chr15	30950528	32514341	mb1:o22	0	.	30950528	32514341	255,0,0
chr16	28825604	29044745	mb1:o28	0	.	28825604	29044745	255,0,0
chr16	28859861	29044746	mb2:o14	0	.	28859861	29044746	255,0,0
chr16	29595482	30199713	mb1:o36	0	.	29595482	30199713	255,0,0
chr16	29595482	30199713	mb1:o40	0	.	29595482	30199713	255,0,0
track name=dupInh description="Rare inherited duplications, offspring MoBa" visibility=2 itemRgb="On"
chr1	146330583	147375981	mb1:o6	0	.	146330583	147375981	0,0,255
chr1	146330583	147825662	mb1:o7	0	.	146330583	147825662	0,0,255
chr1	146535393	147825662	mb1:o8	0	.	146535393	147825662	0,0,255
chr1	146330584	147825663	mb2:o42	0	.	146330584	147825663	0,0,255
chr15	22927167	28342917	mb2:o22	0	.	22927167	28342917	0,0,255
chr15	30950528	32514341	mb1:o24	0	.	30950528	32514341	0,0,255
chr15	30950528	32514341	mb1:o25	0	.	30950528	32514341	0,0,255
chr15	30950528	32514341	mb1:o26	0	.	30950528	32514341	0,0,255
chr15	30940102	32515101	mb2:o20	0	.	30940102	32515101	0,0,255
chr15	30958935	32515101	mb2:o35	0	.	30958935	32515101	0,0,255
chr16	28754683	29044745	mb1:o29	0	.	28754683	29044745	0,0,255
chr16	28825604	29044745	mb1:o30	0	.	28825604	29044745	0,0,255
chr16	28825604	29044745	mb1:o31	0	.	28825604	29044745	0,0,255
chr16	28825604	29044745	mb1:o32	0	.	28825604	29044745	0,0,255
chr16	28825604	29044745	mb1:o34	0	.	28825604	29044745	0,0,255
chr16	28826049	29044746	mb2:o21	0	.	28826049	29044746	0,0,255
chr16	29595482	29995218	mb1:o44	0	.	29595482	29995218	0,0,255
chr16	29595482	30096097	mb1:o45	0	.	29595482	30096097	0,0,255
chr16	29595482	30198151	mb1:o46	0	.	29595482	30198151	0,0,255
chr16	29595482	30198151	mb1:o47	0	.	29595482	30198151	0,0,255
chr16	29656093	30156964	mb2:o39	0	.	29656093	30156964	0,0,255
chr17	34815550	36195934	mb1:o50	0	.	34815550	36195934	0,0,255
chr17	34815550	36249430	mb1:o51	0	.	34815550	36249430	0,0,255
chr22	18892574	21460220	mb1:o54	0	.	18892574	21460220	0,0,255
chr22	18915346	21460220	mb1:o55	0	.	18915346	21460220	0,0,255
chr22	18892574	21469135	mb1:o53	0	.	18892574	21469135	0,0,255
chr22	18996564	21460220	mb1:o57	0	.	18996564	21460220	0,0,255
