# Supplementary material for: Population prevalence and inheritance pattern of recurrent CNVs associated with neurodevelopmental disorders in 12,252 newborns and their parents
Source: Eur J Hum Genet. 2020 Aug 10;29(1):205–15. doi: 10.1038/s41431-020-00707-7 (PMC7852900; doi:10.1038/s41431-020-00707-7)
Supplement: Supplementary file 3 — Counts of rare recurrent NDD CNVs in two MoBa sample batches. [file 41431_2020_707_MOESM3_ESM.xls]

## Sheet: AddFile3
Additional File 3 Counts of rare recurrent NDD CNVs in two MoBa sample batches.
Position (hg37)	Description	MoBa1 counts (N=7986 trios)				MoBa2 counts (N=4266 trios)
		de novo		Inherited		de novo		Inherited
		N	Inheritance status	Pat	Mat	N	Inheritance status	Pat	Mat
1:146578858:147396590	1q21.1:Del	1	paternal	1	3	1	paternal	0	0
1:146578858:147396590	1q21.1:Dup	0	NA	0	3	0	NA	0	1
3:195759926:197346552	3q29:Del	1	paternal	0	0	0	NA	0	0
3:195759926:197346552	3q29:Dup	0	NA	0	0	0	NA	0	0
7:72745828:74145433	7q11.23(Williams-Beuren):Del	0	NA	0	0	0	NA	0	0
7:72745828:74145433	7q11.23:Dup	0	NA	0	0	0	NA	0	0
15:22754735:28570518	15q11.2-13.1 (Prader-Willi/Angelman):Del	0	NA	0	0	0	NA	0	0
15:22754735:28570518	15q11.2-13.1:Dup*	2	maternal x2*	0	0	0	NA	0	1
15:31075791:32446853	15q13.3:Del	1	paternal	1	3	0	NA	0	0
15:31075791:32446853	15q13.3:Dup	1	paternal	2	1	0	NA	1	1
16:28823089:29046734	16p11.2 distal:Del	0	NA	0	1	1	maternal	1	0
16:28823089:29046734	16p11.2 distal:Dup	1	unknown§	4	1	1	maternal	1	0
16:29650744:30195048	16p11.2 proximal:Del	4	maternal x3 paternal	0	2	0	NA	0	0
16:29650744:30195048	16p11.2 proximal:Dup	0	NA	1	3	0	NA	0	1
17:1247834:2588909	17p13.3 (YWHAE, PAFAH1B, Miller-Dieker syndrome):Del	0	NA	0	0	0	NA	0	0
17:1247834:2588909	17p13.3 (YWHAE, PAFAH1B1):Dup	0	NA	0	0	0	NA	0	0
17:16811743:20216832	17p11.2 (Smith-Magenis):Del	0	NA	0	0	0	NA	0	0
17:16811743:20216832	17p11.2 (Potocki-Lupski):Dup	0	NA	0	0	0	NA	0	0
17:34816572:36215672	17q12:Del	1	paternal	0	0	2	paternal maternal	0	0
17:34816572:36215672	17q12:Dup	0	NA	1	1	0	NA	0	0
17:43706119:44165156	17q21.31 (Koolen-de Vries):Del	0	NA	0	0	0	NA	0	0
17:43706119:44165156	17q21.31:Dup	0	NA	0	0	0	NA	0	0
22:19024860:21469135	22q11.2 (DiGeorge):Del	1	maternal	0	0	0	NA	0	0
22:19024860:21469135	22q11.2:Dup	1	paternal	2	2	1	maternal	0	0
22:21920486:23652202	22q11.2 distal:Del	0	NA	0	0	0	NA	0	0
22:21920486:23652202	22q11.2 distal:Dup	0	NA	0	0	0	NA	0	0
N = counts, Pat = paternal origin, Mat = maternal origin.
