# Supplementary material for: Population prevalence and inheritance pattern of recurrent CNVs associated with neurodevelopmental disorders in 12,252 newborns and their parents
Source: Eur J Hum Genet. 2020 Aug 10;29(1):205–15. doi: 10.1038/s41431-020-00707-7 (PMC7852900; doi:10.1038/s41431-020-00707-7)
Supplement: Supplementary file 4 — Prevalence estimates and transmission rates of rare recurrent NDD CNVs. [file 41431_2020_707_MOESM4_ESM.xls]

## Sheet: AddFile4
Additional File 4 Prevalence estimates and transmission rates of rare recurrent NDD CNVs.
Position (hg37)	Description	Counts of de novo CNVs (Prev (95% C.I.))	Inheritance status of de novo CNVs	Counts of maternal CNVs (Prev (95% C.I.))	Counts of paternal CNVs (Prev (95% C.I.))	Total counts (Prev (95% C.I.)	Counts of CNVs in mothers (Prev (95% C.I.)	Counts of CNVs in fathers (Prev (95% C.I.)
1:146578858:147396590	1q21.1:Del	2 (1.63 (0.45, 5.95))	paternal x2	3 (2.45 (0.83, 7.2))	1 (0.82 (0.14, 4.62))	6 (4.9 (2.24, 10.68))	3 (2.45 (0.83, 7.2))	4 (3.26 (1.27, 8.39))
1:146578858:147396590	1q21.1:Dup	0	NA	4 (3.26 (1.27, 8.39))	0	4 (3.26 (1.27, 8.39))	8 (6.53 (3.31, 12.88))	5 (4.08 (1.74, 9.55))
3:195759926:197346552	3q29:Del	1 (0.82 (0.14, 4.62))	paternal	0	0	1 (0.82 (0.14, 4.62))	0	0
3:195759926:197346552	3q29:Dup	0	NA	0	0	0	2 (1.63 (0.45, 5.95))	1 (0.82 (0.14, 4.62))
7:72745828:74145433	7q11.23(Williams-Beuren):Del	0	NA	0	0	0	0	0
7:72745828:74145433	7q11.23:Dup	0	NA	0	0	0	0	1 (0.82 (0.14, 4.62))
15:22754735:28570518	15q11.2-13.1 (Prader-Willi/Angelman):Del	0	NA	0	0	0	0	0
15:22754735:28570518	15q11.2-13.1:Dup*	2 (1.63 (0.45, 5.95))	maternal x2*	1 (0.82 (0.14, 4.62))	0	3 (2.45 (0.83, 7.2))	1 (0.82 (0.14, 4.62))	0
15:31075791:32446853	15q13.3:Del	1 (0.82 (0.14, 4.62))	paternal	3 (2.45 (0.83, 7.2))	1 (0.82 (0.14, 4.62))	5 (4.08 (1.74, 9.55))	4 (3.26 (1.27, 8.39))	5 (4.08 (1.74, 9.55))
15:31075791:32446853	15q13.3:Dup	1 (0.82 (0.14, 4.62))	paternal	2 (1.63 (0.45, 5.95))	3 (2.45 (0.83, 7.2))	6 (4.9 (2.24, 10.68))	7 (5.71 (2.77, 11.79))	6 (4.9 (2.24, 10.68))
16:28823089:29046734	16p11.2 distal:Del	1 (0.82 (0.14, 4.62))	maternal	1 (0.82 (0.14, 4.62))	1 (0.82 (0.14, 4.62))	3 (2.45 (0.83, 7.2))	1 (0.82 (0.14, 4.62))	4 (3.26 (1.27, 8.39))
16:28823089:29046734	16p11.2 distal:Dup§	2 (1.63 (0.45, 5.95))	maternal unknown	1 (0.82 (0.14, 4.62))	5 (4.08 (1.74, 9.55))	8 (6.53 (3.31, 12.88))	2 (1.63 (0.45, 5.95))	9 (7.35 (3.87, 13.96))
16:29650744:30195048	16p11.2 proximal:Del	4 (3.26 (1.27, 8.39))	maternal x3 paternal	2 (1.63 (0.45, 5.95))	0	6 (4.9 (2.24, 10.68))	3 (2.45 (0.83, 7.2))	2 (1.63 (0.45, 5.95))
16:29650744:30195048	16p11.2 proximal:Dup	0	NA	4 (3.26 (1.27, 8.39))	1 (0.82 (0.14, 4.62))	5 (4.08 (1.74, 9.55))	7 (5.71 (2.77, 11.79))	1 (0.82 (0.14, 4.62))
17:1247834:2588909	17p13.3 (YWHAE, PAFAH1B, Miller-Dieker syndrome):Del	0	NA	0	0	0	0	0
17:1247834:2588909	17p13.3 (YWHAE, PAFAH1B1):Dup	0	NA	0	0	0	0	1 (0.82 (0.14, 4.62))
17:16811743:20216832	17p11.2 (Smith-Magenis):Del	0	NA	0	0	0	0	0
17:16811743:20216832	17p11.2 (Potocki-Lupski):Dup	0	NA	0	0	0	0	0
17:34816572:36215672	17q12:Del	3 (2.45 (0.83, 7.2))	maternal paternal x2	0	0	3 (2.45 (0.83, 7.2))	0	0
17:34816572:36215672	17q12:Dup	0	NA	1 (0.82 (0.14, 4.62))	1 (0.82 (0.14, 4.62))	2 (1.63 (0.45, 5.95))	2 (1.63 (0.45, 5.95))	1 (0.82 (0.14, 4.62))
17:43706119:44165156	17q21.31 (Koolen-de Vries):Del	0	NA	0	0	0	0	0
17:43706119:44165156	17q21.31:Dup	0	NA	0	0	0	0	0
22:19024860:21469135	22q11.2 (DiGeorge):Del	1 (0.82 (0.14, 4.62))	maternal	0	0	1 (0.82 (0.14, 4.62))	0	0
22:19024860:21469135	22q11.2:Dup	2 (1.63 (0.45, 5.95))	maternal paternal	2 (1.63 (0.45, 5.95))	2 (1.63 (0.45, 5.95))	6 (4.9 (2.24, 10.68))	3 (2.45 (0.83, 7.2))	3 (2.45 (0.83, 7.2))
22:21920486:23652202	22q11.2 distal:Del	0	NA	0	0	0	0	0
22:21920486:23652202	22q11.2 distal:Dup	0	NA	0	0	0	0	1 (0.82 (0.14, 4.62))
	Total	20 (16.32 (10.57, 25.2))		24 (19.59 (13.17, 29.13))	15 (12.24 (7.42, 20.19))	59 (48.16 (37.35, 62.06))	43 (35.1 (26.07, 47.24))	44 (35.91 (26.76, 48.17))
